# Supplementary material for: Robust Relative Error Estimation
Source: Entropy (Basel). 2018 Aug 24;20(9):632. doi: 10.3390/e20090632 (PMC7513150; doi:10.3390/e20090632)
Supplement: Supplementary file 1 [file entropy-20-00632-s001.zip]

Archive with 10 entries (7 files):
- supplement/
- supplement/rree-manual.pdf
- __MACOSX/
- __MACOSX/supplement/
- __MACOSX/supplement/._rree-manual.pdf
- supplement/rree_0.2.tar.gz
- __MACOSX/supplement/._rree_0.2.tar.gz
- supplement/sample program.html
- __MACOSX/supplement/._sample program.html
- __MACOSX/._supplement
